# Supplementary material for: Respiratory Physiotherapy in Preterm Neonates with Bronchopulmonary Dysplasia or Respiratory Distress Syndrome: A Comprehensive Review of Clinical Evidence and Therapeutic Implications
Source: J Clin Med. 2026 Jan 2;15(1):343. doi: 10.3390/jcm15010343 (PMC12786764; doi:10.3390/jcm15010343)
Supplement: Supplementary file 1 [file jcm-15-00343-s001.zip]

Archive with 1 entries (1 files):
- jcm-4046807-supplementary.pdf
